# Supplementary material for: Genomic Selection for Pea Grain Yield and Protein Content in Italian Environments for Target and Non-Target Genetic Bases
Source: Int J Mol Sci. 2025 Mar 25;26(7):2991. doi: 10.3390/ijms26072991 (PMC11988471; doi:10.3390/ijms26072991)
Supplement: Supplementary file 1 [file ijms-26-02991-s001.zip]

Archive with 1 entries (1 files):
- ijms-3491782-supplementary.pdf
